# Supplementary material for: In Vitro Infection Dynamics of Japanese Encephalitis Virus in Established Porcine Cell Lines
Source: Pathogens. 2021 Nov 12;10(11):1468. doi: 10.3390/pathogens10111468 (PMC8618157; doi:10.3390/pathogens10111468)
Supplement: Supplementary file 1 [file pathogens-10-01468-s001.zip]

Archive with 1 entries (1 files):
- pathogens-1301561-supplementary.pdf
